# Supplementary material for: Inhibitory Control, but Not Prolonged Object-Related Experience Appears to Affect Physical Problem-Solving Performance of Pet Dogs
Source: PLoS One. 2016 Feb 10;11(2):e0147753. doi: 10.1371/journal.pone.0147753 (PMC4749342; doi:10.1371/journal.pone.0147753)
Supplement: S3 File — (XLSX) [file pone.0147753.s007.xlsx]

## Sheet: Main Dataset
ID	Sex	Treatment	InhibitionScore	Inhibition1	Inhibition2	Inhibition3	OnOff.binary	OnOff.first	SizeC.occluded	No.trials.occluded	SizeC.semioccluded	No.trials.semioccluded	SizeC.NC.LC	SizeC.NC	SizeC.all.trials	Fourstring.binary	Fourstring.first
D1	M	Manipulative	6	2	2	2	1	13	4	8	8	10	13	13	38	1	5		Inhibitory Control, but not Prolonged Object-Related Experience Appears to Affect Physical Problem-Solving Performance of Pet Dogs
D2	F	Enriched	5	2	2	NA	1	13	5	12	10	11	7	3	41	0	3		PLoS One
D3	F	Enriched	4	2	0	2	1	16	4	11	11	12	5	3	40	1	4		Corsin A. Müller*, Stefanie Riemer, Zsófia Virányi, Ludwig Huber, Friederike Range
D4	M	Manipulative	6	2	2	2	0	10	9	12	9	12	2	0	38	0	3		*corsin.mueller@vetmeduni.ac.at
D5	F	Control	5	2	1	2	NA	13	4	9	9	9	4	1	34	NA	NA
D6	M	Manipulative	5	2	1	2	1	13	4	9	9	10	15	11	46	1	6		Note that subject D32 could not be assigned to any of the three treatment groups. This subject had had experience with
D7	F	Manipulative	5	2	1	2	0	11	7	12	12	12	5	0	41	1	4		only a few interactive toys prior to the start of the study, but too many to be included in the control group, and was
D8	M	Manipulative	6	2	2	2	0	7	4	12	11	12	6	1	42	1	2		therefore included only in the inhibitory control analyses, but not in the experience analyses.
D9	M	Control	6	2	2	2	0	13	3	8	11	12	8	1	40	NA	NA
D10	M	Control	6	2	2	2	1	11	6	12	10	12	5	5	40	NA	NA
D11	F	Control	6	2	2	2	1	15	7	9	12	12	5	0	38	NA	NA
D12	F	Enriched	6	2	2	2	0	12	7	12	8	10	10	7	44	0	3
D13	M	Control	4	2	1	NA	0	10	8	12	11	11	7	4	42	NA	NA
D14	F	Manipulative	6	2	2	2	0	12	2	7	11	12	8	0	39	1	4
D15	F	Manipulative	5	2	1	2	0	7	5	12	11	12	10	8	46	1	2
D16	F	Manipulative	5	1	2	2	0	10	6	12	12	12	0	0	36	0	3
D17	M	Enriched	3	2	NA	0	1	9	6	12	11	12	4	2	40	1	7
D18	F	Control	6	2	2	2	0	11	NA	NA	NA	NA	NA	NA	NA	NA	NA
D19	F	Control	6	2	2	2	NA	9	4	10	10	10	4	2	36	NA	NA
D20	F	Enriched	6	2	2	2	0	10	4	12	10	12	3	1	39	1	4
D21	F	Control	1	0	0	NA	0	11	NA	NA	NA	NA	NA	NA	NA	NA	NA
D22	F	Manipulative	6	2	2	2	1	12	NA	NA	NA	NA	NA	NA	NA	0	3
D23	M	Control	5	2	1	2	0	9	9	12	12	12	9	8	45	NA	NA
D24	F	Manipulative	3	2	0	1	1	12	7	12	11	11	2	1	37	1	4
D25	F	Enriched	3	2	0	1	0	13	8	12	10	11	1	0	37	1	3
D26	M	Control	5	2	2	1	0	9	NA	NA	NA	NA	NA	NA	NA	NA	NA
D27	F	Enriched	2	1	0	1	1	9	4	10	10	12	8	4	42	1	3
D28	F	Enriched	4	2	2	0	0	6	4	11	12	12	3	1	38	0	2
D29	F	Control	5	2	2	1	NA	NA	4	6	10	10	5	1	30	NA	NA
D30	F	Control	3	1	2	0	1	10	6	8	10	12	7	5	40	NA	NA
D31	M	Control	2	1	0	1	0	7	8	10	11	11	7	1	40	NA	NA
D32	F	NA	5	NA	2	2	NA	11	4	10	10	10	3	0	33	NA	NA
D33	F	Enriched	5	2	2	NA	0	8	3	10	12	12	6	0	40	1	3
D34	M	Enriched	3	NA	0	2	0	9	9	12	9	12	7	8	44	0	1
D35	F	Control	6	2	2	2	1	11	5	12	11	11	5	5	40	NA	NA
D36	F	Enriched	6	2	2	2	1	13	6	9	12	12	5	1	38	1	5
D37	M	Enriched	1	1	0	0	0	6	NA	NA	NA	NA	NA	NA	NA	0	7
D38	M	Control	4	2	0	2	0	13	5	11	11	12	3	1	36	NA	NA
D39	M	Control	5	2	2	1	1	7	7	12	12	12	4	3	40	NA	NA
D40	M	Enriched	3	2	0	NA	0	8	10	12	12	12	1	0	37	1	6
D41	F	Enriched	6	2	2	2	1	12	5	7	12	12	8	0	39	1	3

## Sheet: Dataset Size Constancy
ID	Sex	Treatment	InhibitionScore	Condition	Half	No.trials	Excluded.trials	No.choice	Unclear.choice	Correct	Effective.trials
D1	M	Manipulative	6	Control	both	13	6	6	0	2	7		Inhibitory Control, but not Prolonged Object-Related Experience Appears to Affect Physical Problem-Solving Performance of Pet Dogs
D1	M	Manipulative	6	Control	first	6	3	3	0	1	3		PLoS One
D1	M	Manipulative	6	Control	second	6	2	2	0	1	4		Corsin A. Müller*, Stefanie Riemer, Zsófia Virányi, Ludwig Huber, Friederike Range
D1	M	Manipulative	6	Occluded	both	12	4	4	0	4	8		*corsin.mueller@vetmeduni.ac.at
D1	M	Manipulative	6	Occluded	first	6	3	3	0	1	3
D1	M	Manipulative	6	Occluded	second	6	1	1	0	3	5		Note that subject D32 could not be assigned to any of the three treatment groups. This subject had had experience with
D1	M	Manipulative	6	Semi-occluded	both	13	2	2	0	8	11		only a few interactive toys prior to the start of the study, but too many to be included in the control group, and was
D1	M	Manipulative	6	Semi-occluded	first	6	1	1	0	4	5		therefore included only in the inhibitory control analyses, but not in the experience analyses.
D1	M	Manipulative	6	Semi-occluded	second	6	1	1	0	3	5
D2	F	Enriched	5	Control	both	13	2	2	0	5	11
D2	F	Enriched	5	Control	first	6	1	1	0	2	5
D2	F	Enriched	5	Control	second	6	1	1	0	2	5
D2	F	Enriched	5	Occluded	both	13	1	0	1	5	12
D2	F	Enriched	5	Occluded	first	6	0	0	0	2	6
D2	F	Enriched	5	Occluded	second	6	1	0	1	2	5
D2	F	Enriched	5	Semi-occluded	both	15	4	1	2	10	11
D2	F	Enriched	5	Semi-occluded	first	7	3	1	2	4	4
D2	F	Enriched	5	Semi-occluded	second	7	0	0	0	6	7
D3	F	Enriched	4	Control	both	14	2	2	0	8	12
D3	F	Enriched	4	Control	first	6	0	0	0	5	6
D3	F	Enriched	4	Control	second	6	1	1	0	3	6
D3	F	Enriched	4	Occluded	both	13	2	1	1	4	11
D3	F	Enriched	4	Occluded	first	6	0	0	0	2	6
D3	F	Enriched	4	Occluded	second	6	2	1	1	1	4
D3	F	Enriched	4	Semi-occluded	both	13	1	0	1	11	12
D3	F	Enriched	4	Semi-occluded	first	6	0	0	0	6	6
D3	F	Enriched	4	Semi-occluded	second	6	1	0	1	4	5
D4	M	Manipulative	6	Control	both	12	0	0	0	5	12
D4	M	Manipulative	6	Control	first	6	0	0	0	2	6
D4	M	Manipulative	6	Control	second	6	0	0	0	3	6
D4	M	Manipulative	6	Occluded	both	14	2	0	2	9	12
D4	M	Manipulative	6	Occluded	first	7	1	0	1	4	6
D4	M	Manipulative	6	Occluded	second	7	1	0	1	5	6
D4	M	Manipulative	6	Semi-occluded	both	12	0	0	0	12	12
D4	M	Manipulative	6	Semi-occluded	first	6	0	0	0	6	6
D4	M	Manipulative	6	Semi-occluded	second	6	0	0	0	6	6
D5	F	Control	5	Control	both	13	1	1	0	6	12
D5	F	Control	5	Control	first	6	0	0	0	4	6
D5	F	Control	5	Control	second	6	1	1	0	2	5
D5	F	Control	5	Occluded	both	12	3	0	3	4	9
D5	F	Control	5	Occluded	first	6	2	0	2	2	4
D5	F	Control	5	Occluded	second	6	1	0	1	2	5
D5	F	Control	5	Semi-occluded	both	10	1	1	0	9	9
D5	F	Control	5	Semi-occluded	first	5	0	0	0	5	5
D5	F	Control	5	Semi-occluded	second	5	1	1	0	4	4
D6	M	Manipulative	5	Control	both	15	3	3	0	6	12
D6	M	Manipulative	5	Control	first	7	1	1	0	4	6
D6	M	Manipulative	5	Control	second	7	2	2	0	2	5
D6	M	Manipulative	5	Occluded	both	17	8	6	2	4	9
D6	M	Manipulative	5	Occluded	first	8	3	1	2	2	5
D6	M	Manipulative	5	Occluded	second	8	4	4	0	2	4
D6	M	Manipulative	5	Semi-occluded	both	14	4	2	2	9	10
D6	M	Manipulative	5	Semi-occluded	first	7	2	1	1	5	5
D6	M	Manipulative	5	Semi-occluded	second	7	2	1	1	4	5
D7	F	Manipulative	5	Control	both	12	0	0	0	9	12
D7	F	Manipulative	5	Control	first	6	0	0	0	5	6
D7	F	Manipulative	5	Control	second	6	0	0	0	4	6
D7	F	Manipulative	5	Occluded	both	14	2	0	2	7	12
D7	F	Manipulative	5	Occluded	first	7	1	0	1	2	6
D7	F	Manipulative	5	Occluded	second	7	1	0	1	5	6
D7	F	Manipulative	5	Semi-occluded	both	15	3	0	3	12	12
D7	F	Manipulative	5	Semi-occluded	first	7	3	0	3	4	4
D7	F	Manipulative	5	Semi-occluded	second	7	0	0	0	7	7
D8	M	Manipulative	6	Control	both	13	1	1	0	5	12
D8	M	Manipulative	6	Control	first	6	0	0	0	2	6
D8	M	Manipulative	6	Control	second	6	1	1	0	2	5
D8	M	Manipulative	6	Occluded	both	16	4	0	4	4	12
D8	M	Manipulative	6	Occluded	first	8	2	0	2	1	6
D8	M	Manipulative	6	Occluded	second	8	2	0	2	3	6
D8	M	Manipulative	6	Semi-occluded	both	13	1	0	1	11	12
D8	M	Manipulative	6	Semi-occluded	first	6	0	0	0	6	6
D8	M	Manipulative	6	Semi-occluded	second	6	1	0	1	4	5
D9	M	Control	6	Control	both	12	0	0	0	8	12
D9	M	Control	6	Control	first	6	0	0	0	3	6
D9	M	Control	6	Control	second	6	0	0	0	5	6
D9	M	Control	6	Occluded	both	16	8	1	7	3	8
D9	M	Control	6	Occluded	first	8	4	0	4	1	4
D9	M	Control	6	Occluded	second	8	4	1	3	2	4
D9	M	Control	6	Semi-occluded	both	12	0	0	0	11	12
D9	M	Control	6	Semi-occluded	first	6	0	0	0	6	6
D9	M	Control	6	Semi-occluded	second	6	0	0	0	5	6
D10	M	Control	6	Control	both	12	1	1	0	5	11
D10	M	Control	6	Control	first	6	1	1	0	2	5
D10	M	Control	6	Control	second	6	0	0	0	3	6
D10	M	Control	6	Occluded	both	13	1	1	0	6	12
D10	M	Control	6	Occluded	first	6	0	0	0	3	6
D10	M	Control	6	Occluded	second	6	1	1	0	3	5
D10	M	Control	6	Semi-occluded	both	15	3	2	1	10	12
D10	M	Control	6	Semi-occluded	first	7	0	0	0	5	7
D10	M	Control	6	Semi-occluded	second	7	3	2	1	4	4
D11	F	Control	6	Control	both	12	0	0	0	5	12
D11	F	Control	6	Control	first	6	0	0	0	2	6
D11	F	Control	6	Control	second	6	0	0	0	3	6
D11	F	Control	6	Occluded	both	14	5	0	5	7	9
D11	F	Control	6	Occluded	first	7	1	0	1	4	6
D11	F	Control	6	Occluded	second	7	4	0	4	3	3
D11	F	Control	6	Semi-occluded	both	12	0	0	0	12	12
D11	F	Control	6	Semi-occluded	first	6	0	0	0	6	6
D11	F	Control	6	Semi-occluded	second	6	0	0	0	6	6
D12	F	Enriched	6	Control	both	13	1	1	0	4	12
D12	F	Enriched	6	Control	first	6	1	1	0	3	5
D12	F	Enriched	6	Control	second	6	0	0	0	0	6
D12	F	Enriched	6	Occluded	both	14	2	2	0	7	12
D12	F	Enriched	6	Occluded	first	7	2	2	0	3	5
D12	F	Enriched	6	Occluded	second	7	0	0	0	4	7
D12	F	Enriched	6	Semi-occluded	both	17	7	4	3	8	10
D12	F	Enriched	6	Semi-occluded	first	8	3	2	1	3	5
D12	F	Enriched	6	Semi-occluded	second	8	4	2	2	4	4
D13	M	Control	4	Control	both	14	2	2	0	4	12
D13	M	Control	4	Control	first	7	2	2	0	1	5
D13	M	Control	4	Control	second	7	0	0	0	3	7
D13	M	Control	4	Occluded	both	14	2	2	0	8	12
D13	M	Control	4	Occluded	first	7	1	1	0	4	6
D13	M	Control	4	Occluded	second	7	1	1	0	4	6
D13	M	Control	4	Semi-occluded	both	14	3	0	3	11	11
D13	M	Control	4	Semi-occluded	first	7	1	0	1	6	6
D13	M	Control	4	Semi-occluded	second	7	2	0	2	5	5
D14	F	Enriched	6	Control	both	12	0	0	0	5	12
D14	F	Enriched	6	Control	first	6	0	0	0	3	6
D14	F	Enriched	6	Control	second	6	0	0	0	2	6
D14	F	Enriched	6	Occluded	both	14	7	0	7	2	7
D14	F	Enriched	6	Occluded	first	7	4	0	4	1	3
D14	F	Enriched	6	Occluded	second	7	3	0	3	1	4
D14	F	Enriched	6	Semi-occluded	both	13	1	0	1	11	12
D14	F	Enriched	6	Semi-occluded	first	6	0	0	0	5	6
D14	F	Enriched	6	Semi-occluded	second	6	0	0	0	6	6
D15	F	Manipulative	5	Control	both	15	3	3	0	8	12
D15	F	Manipulative	5	Control	first	7	3	3	0	3	5
D15	F	Manipulative	5	Control	second	7	0	0	0	4	7
D15	F	Manipulative	5	Occluded	both	18	6	5	1	5	12
D15	F	Manipulative	5	Occluded	first	9	3	2	1	2	6
D15	F	Manipulative	5	Occluded	second	9	3	3	0	3	6
D15	F	Manipulative	5	Semi-occluded	both	13	1	1	0	11	12
D15	F	Manipulative	5	Semi-occluded	first	6	0	0	0	6	6
D15	F	Manipulative	5	Semi-occluded	second	6	1	1	0	4	5
D16	F	Manipulative	5	Control	both	11	0	0	0	5	11
D16	F	Manipulative	5	Control	first	5	0	0	0	3	5
D16	F	Manipulative	5	Control	second	5	0	0	0	2	5
D16	F	Manipulative	5	Occluded	both	12	0	0	0	6	12
D16	F	Manipulative	5	Occluded	first	6	0	0	0	3	6
D16	F	Manipulative	5	Occluded	second	6	0	0	0	3	6
D16	F	Manipulative	5	Semi-occluded	both	12	0	0	0	12	12
D16	F	Manipulative	5	Semi-occluded	first	6	0	0	0	6	6
D16	F	Manipulative	5	Semi-occluded	second	6	0	0	0	6	6
D17	M	Enriched	3	Control	both	12	0	0	0	6	12
D17	M	Enriched	3	Control	first	6	0	0	0	3	6
D17	M	Enriched	3	Control	second	6	0	0	0	3	6
D17	M	Enriched	3	Occluded	both	14	2	1	1	6	12
D17	M	Enriched	3	Occluded	first	7	1	0	1	3	6
D17	M	Enriched	3	Occluded	second	7	1	1	0	3	6
D17	M	Enriched	3	Semi-occluded	both	14	2	1	1	11	12
D17	M	Enriched	3	Semi-occluded	first	7	1	1	0	6	6
D17	M	Enriched	3	Semi-occluded	second	7	1	0	1	5	6
D19	F	Control	6	Control	both	12	0	0	0	6	12
D19	F	Control	6	Control	first	6	0	0	0	3	6
D19	F	Control	6	Control	second	6	0	0	0	3	6
D19	F	Control	6	Occluded	both	14	4	2	2	4	10
D19	F	Control	6	Occluded	first	7	3	1	2	2	4
D19	F	Control	6	Occluded	second	7	1	1	0	2	6
D19	F	Control	6	Semi-occluded	both	10	0	0	0	10	10
D19	F	Control	6	Semi-occluded	first	5	0	0	0	5	5
D19	F	Control	6	Semi-occluded	second	5	0	0	0	5	5
D20	F	Enriched	6	Control	both	13	1	1	0	7	12
D20	F	Enriched	6	Control	first	6	0	0	0	5	6
D20	F	Enriched	6	Control	second	6	1	1	0	2	5
D20	F	Enriched	6	Occluded	both	13	1	0	1	4	12
D20	F	Enriched	6	Occluded	first	6	1	0	1	2	5
D20	F	Enriched	6	Occluded	second	6	0	0	0	2	6
D20	F	Enriched	6	Semi-occluded	both	13	1	0	1	10	12
D20	F	Enriched	6	Semi-occluded	first	6	1	0	1	5	5
D20	F	Enriched	6	Semi-occluded	second	6	0	0	0	4	6
D23	M	Control	5	Control	both	12	0	0	0	3	12
D23	M	Control	5	Control	first	6	0	0	0	2	6
D23	M	Control	5	Control	second	6	0	0	0	1	6
D23	M	Control	5	Occluded	both	18	6	5	1	9	12
D23	M	Control	5	Occluded	first	9	4	3	1	3	5
D23	M	Control	5	Occluded	second	9	2	2	0	6	7
D23	M	Control	5	Semi-occluded	both	15	3	3	0	12	12
D23	M	Control	5	Semi-occluded	first	7	2	2	0	5	5
D23	M	Control	5	Semi-occluded	second	7	1	1	0	6	6
D24	F	Manipulative	3	Control	both	13	1	1	0	4	12
D24	F	Manipulative	3	Control	first	6	0	0	0	3	6
D24	F	Manipulative	3	Control	second	6	1	1	0	1	5
D24	F	Manipulative	3	Occluded	both	12	0	0	0	7	12
D24	F	Manipulative	3	Occluded	first	6	0	0	0	2	6
D24	F	Manipulative	3	Occluded	second	6	0	0	0	5	6
D24	F	Manipulative	3	Semi-occluded	both	12	1	0	1	11	11
D24	F	Manipulative	3	Semi-occluded	first	6	0	0	0	6	6
D24	F	Manipulative	3	Semi-occluded	second	6	1	0	1	5	5
D25	F	Enriched	3	Control	both	12	0	0	0	8	12
D25	F	Enriched	3	Control	first	6	0	0	0	4	6
D25	F	Enriched	3	Control	second	6	0	0	0	4	6
D25	F	Enriched	3	Occluded	both	14	2	1	1	8	12
D25	F	Enriched	3	Occluded	first	7	1	1	0	4	6
D25	F	Enriched	3	Occluded	second	7	1	0	1	4	6
D25	F	Enriched	3	Semi-occluded	both	11	0	0	0	10	11
D25	F	Enriched	3	Semi-occluded	first	5	0	0	0	4	5
D25	F	Enriched	3	Semi-occluded	second	5	0	0	0	5	5
D27	F	Enriched	2	Control	both	13	1	1	0	7	12
D27	F	Enriched	2	Control	first	6	1	1	0	3	5
D27	F	Enriched	2	Control	second	6	0	0	0	3	6
D27	F	Enriched	2	Occluded	both	17	7	3	4	4	10
D27	F	Enriched	2	Occluded	first	8	4	2	2	0	4
D27	F	Enriched	2	Occluded	second	8	3	1	2	4	5
D27	F	Enriched	2	Semi-occluded	both	12	0	0	0	11	12
D27	F	Enriched	2	Semi-occluded	first	6	0	0	0	5	6
D27	F	Enriched	2	Semi-occluded	second	6	0	0	0	6	6
D28	F	Enriched	4	Control	both	12	0	0	0	5	12
D28	F	Enriched	4	Control	first	6	0	0	0	2	6
D28	F	Enriched	4	Control	second	6	0	0	0	3	6
D28	F	Enriched	4	Occluded	both	14	3	0	3	4	11
D28	F	Enriched	4	Occluded	first	7	3	0	3	0	4
D28	F	Enriched	4	Occluded	second	7	0	0	0	4	7
D28	F	Enriched	4	Semi-occluded	both	12	0	0	0	12	12
D28	F	Enriched	4	Semi-occluded	first	6	0	0	0	6	6
D28	F	Enriched	4	Semi-occluded	second	6	0	0	0	6	6
D29	F	Control	5	Control	both	10	1	1	0	8	9
D29	F	Control	5	Control	first	5	0	0	0	4	5
D29	F	Control	5	Control	second	5	1	1	0	4	4
D29	F	Control	5	Occluded	both	10	4	0	4	4	6
D29	F	Control	5	Occluded	first	5	2	0	2	2	3
D29	F	Control	5	Occluded	second	5	2	0	2	2	3
D29	F	Control	5	Semi-occluded	both	10	0	0	0	10	10
D29	F	Control	5	Semi-occluded	first	5	0	0	0	5	5
D29	F	Control	5	Semi-occluded	second	5	0	0	0	5	5
D30	F	Control	3	Control	both	13	1	1	0	6	12
D30	F	Control	3	Control	first	6	1	1	0	3	5
D30	F	Control	3	Control	second	6	0	0	0	3	6
D30	F	Control	3	Occluded	both	15	7	4	3	6	8
D30	F	Control	3	Occluded	first	7	6	4	2	1	1
D30	F	Control	3	Occluded	second	7	1	0	1	4	6
D30	F	Control	3	Semi-occluded	both	12	1	0	1	10	11
D30	F	Control	3	Semi-occluded	first	6	1	0	1	4	5
D30	F	Control	3	Semi-occluded	second	6	0	0	0	5	6
D31	M	Control	2	Control	both	12	0	0	0	5	12
D31	M	Control	2	Control	first	6	0	0	0	2	6
D31	M	Control	2	Control	second	6	0	0	0	3	6
D31	M	Control	2	Occluded	both	16	6	1	5	8	10
D31	M	Control	2	Occluded	first	8	2	1	1	4	6
D31	M	Control	2	Occluded	second	8	4	0	4	4	4
D31	M	Control	2	Semi-occluded	both	12	1	1	0	11	11
D31	M	Control	2	Semi-occluded	first	6	1	1	0	5	5
D31	M	Control	2	Semi-occluded	second	6	0	0	0	6	6
D32	F	NA	5	Control	both	13	1	0	0	6	12
D32	F	NA	5	Control	first	6	0	0	0	2	6
D32	F	NA	5	Control	second	6	0	0	0	4	6
D32	F	NA	5	Occluded	both	13	3	0	3	4	10
D32	F	NA	5	Occluded	first	6	1	0	1	3	5
D32	F	NA	5	Occluded	second	6	2	0	2	1	4
D32	F	NA	5	Semi-occluded	both	10	0	0	0	10	10
D32	F	NA	5	Semi-occluded	first	5	0	0	0	5	5
D32	F	NA	5	Semi-occluded	second	5	0	0	0	5	5
D33	F	Enriched	5	Control	both	12	0	0	0	6	12
D33	F	Enriched	5	Control	first	6	0	0	0	3	6
D33	F	Enriched	5	Control	second	6	0	0	0	3	6
D33	F	Enriched	5	Occluded	both	15	5	0	5	3	10
D33	F	Enriched	5	Occluded	first	7	2	0	2	2	5
D33	F	Enriched	5	Occluded	second	7	3	0	3	1	4
D33	F	Enriched	5	Semi-occluded	both	13	1	0	1	12	12
D33	F	Enriched	5	Semi-occluded	first	6	1	0	1	5	5
D33	F	Enriched	5	Semi-occluded	second	6	0	0	0	6	6
D34	M	Enriched	3	Control	both	13	2	2	0	5	11
D34	M	Enriched	3	Control	first	6	0	0	0	3	6
D34	M	Enriched	3	Control	second	6	2	2	0	1	4
D34	M	Enriched	3	Occluded	both	15	3	3	0	9	12
D34	M	Enriched	3	Occluded	first	7	2	2	0	4	5
D34	M	Enriched	3	Occluded	second	7	1	1	0	5	6
D34	M	Enriched	3	Semi-occluded	both	15	3	3	0	9	12
D34	M	Enriched	3	Semi-occluded	first	7	1	1	0	4	6
D34	M	Enriched	3	Semi-occluded	second	7	1	1	0	5	6
D35	F	Control	6	Control	both	13	1	1	0	7	12
D35	F	Control	6	Control	first	6	1	1	0	2	5
D35	F	Control	6	Control	second	6	0	0	0	4	6
D35	F	Control	6	Occluded	both	14	2	2	0	5	12
D35	F	Control	6	Occluded	first	7	2	2	0	2	5
D35	F	Control	6	Occluded	second	7	0	0	0	3	7
D35	F	Control	6	Semi-occluded	both	15	4	4	0	11	11
D35	F	Control	6	Semi-occluded	first	7	2	2	0	5	5
D35	F	Control	6	Semi-occluded	second	7	2	2	0	5	5
D36	F	Enriched	6	Control	both	12	0	0	0	5	12
D36	F	Enriched	6	Control	first	6	0	0	0	2	6
D36	F	Enriched	6	Control	second	6	0	0	0	3	6
D36	F	Enriched	6	Occluded	both	14	5	1	4	6	9
D36	F	Enriched	6	Occluded	first	7	2	1	1	4	5
D36	F	Enriched	6	Occluded	second	7	3	0	3	2	4
D36	F	Enriched	6	Semi-occluded	both	12	0	0	0	12	12
D36	F	Enriched	6	Semi-occluded	first	6	0	0	0	6	6
D36	F	Enriched	6	Semi-occluded	second	6	0	0	0	6	6
D38	M	Control	4	Control	both	12	2	1	1	5	10
D38	M	Control	4	Control	first	6	1	0	1	3	5
D38	M	Control	4	Control	second	6	1	1	0	2	5
D38	M	Control	4	Occluded	both	12	1	0	1	5	11
D38	M	Control	4	Occluded	first	6	0	0	0	2	6
D38	M	Control	4	Occluded	second	6	1	0	1	3	5
D38	M	Control	4	Semi-occluded	both	12	0	0	0	11	12
D38	M	Control	4	Semi-occluded	first	6	0	0	0	6	6
D38	M	Control	4	Semi-occluded	second	6	0	0	0	5	6
D39	M	Control	5	Control	both	16	4	4	0	4	12
D39	M	Control	5	Control	first	8	2	2	0	2	6
D39	M	Control	5	Control	second	8	2	2	0	2	6
D39	M	Control	5	Occluded	both	12	0	0	0	7	12
D39	M	Control	5	Occluded	first	6	0	0	0	3	6
D39	M	Control	5	Occluded	second	6	0	0	0	4	6
D39	M	Control	5	Semi-occluded	both	12	0	0	0	12	12
D39	M	Control	5	Semi-occluded	first	6	0	0	0	6	6
D39	M	Control	5	Semi-occluded	second	6	0	0	0	6	6
D40	M	Enriched	3	Control	both	12	1	0	1	4	11
D40	M	Enriched	3	Control	first	6	0	0	0	2	6
D40	M	Enriched	3	Control	second	6	1	0	1	2	5
D40	M	Enriched	3	Occluded	both	12	0	0	0	10	12
D40	M	Enriched	3	Occluded	first	6	0	0	0	4	6
D40	M	Enriched	3	Occluded	second	6	0	0	0	6	6
D40	M	Enriched	3	Semi-occluded	both	12	0	0	0	12	12
D40	M	Enriched	3	Semi-occluded	first	12	0	0	0	6	6
D40	M	Enriched	3	Semi-occluded	second	12	0	0	0	6	6
D41	F	Enriched	6	Control	both	12	0	0	0	6	12
D41	F	Enriched	6	Control	first	6	0	0	0	3	6
D41	F	Enriched	6	Control	second	6	0	0	0	3	6
D41	F	Enriched	6	Occluded	both	15	8	0	8	5	7
D41	F	Enriched	6	Occluded	first	7	4	0	4	3	3
D41	F	Enriched	6	Occluded	second	7	4	0	4	1	3
D41	F	Enriched	6	Semi-occluded	both	12	0	0	0	12	12
D41	F	Enriched	6	Semi-occluded	first	6	0	0	0	6	6
D41	F	Enriched	6	Semi-occluded	second	6	0	0	0	6	6

## Sheet: Dataset Trap Tube
ID	Session	No.trials	No.correct
D1	1	10	4		Inhibitory Control, but not Prolonged Object-Related Experience Appears to Affect Physical Problem-Solving Performance of Pet Dogs
D1	2	10	5		PLoS One
D1	3	10	6		Corsin A. Müller*, Stefanie Riemer, Zsófia Virányi, Ludwig Huber, Friederike Range
D1	4	10	5		*corsin.mueller@vetmeduni.ac.at
D1	5	10	5
D2	1	7	3
D2	2	10	4
D2	3	9	4
D2	4	10	5
D4	1	10	5
D4	2	10	3
D4	3	10	3
D4	4	10	4
D4	5	10	5
D5	1	10	5
D5	2	10	5
D5	3	10	6
D7	1	10	5
D7	2	10	4
D7	3	9	4
D7	4	9	4
D7	5	10	5
D8	1	10	6
D8	2	10	4
D8	3	10	7
D8	4	10	5
D8	5	10	5
D9	1	10	7
D9	2	10	5
D9	3	10	6
D9	4	10	4
D9	5	10	6
D10	1	10	4
D10	2	10	4
D10	3	10	5
D10	4	10	5
D10	5	10	5
D11	1	10	4
D11	2	10	4
D11	3	10	5
D11	4	10	5
D11	5	10	5
D16	1	10	3
D16	2	10	5
D16	3	10	3
D16	4	10	3
D16	5	10	5
D19	1	10	5
D19	2	10	5
D19	3	10	5
D21	1	10	3
D21	2	9	4
D21	3	10	5
D21	4	10	5
D21	5	10	5
D22	1	10	9
D22	2	10	5
D22	3	10	5
D22	4	10	5
D22	5	10	5
D24	1	10	4
D24	2	10	5
D24	3	10	5
D24	4	10	6
D24	5	10	5
D25	1	10	8
D25	2	10	2
D25	3	10	8
D25	4	10	3
D25	5	10	3
D27	1	10	4
D27	2	10	5
D27	3	10	5
D27	4	10	4
D27	5	10	4
D28	1	9	3
D28	2	10	5
D28	3	10	4
D28	4	10	5
D28	5	10	5
D29	1	10	5
D29	2	10	6
D29	3	10	5
D29	4	10	4
D29	5	10	3
D30	1	10	1
D30	2	10	3
D30	3	10	3
D30	4	10	4
D30	5	10	5
D31	1	9	4
D31	2	10	6
D31	3	10	5
D31	4	10	6
D31	5	10	5
D32	1	10	5
D32	2	10	5
D32	3	10	5
D35	1	10	5
D35	2	10	5
D35	3	10	5
D35	4	10	5
D35	5	10	5
D36	1	10	5
D36	2	10	4
D36	3	10	4
D36	4	10	5
D36	5	10	5
D38	1	9	4
D38	2	10	5
D38	3	10	4
D38	4	10	4
D38	5	10	5
D39	1	10	7
D39	2	10	5
D39	3	10	5
D39	4	10	6
D39	5	10	4

## Sheet: Description of Variables
Main Dataset
ID	Dog identity					Inhibitory Control, but not Prolonged Object-Related Experience Appears to Affect Physical Problem-Solving Performance of Pet Dogs
Sex	Dog sex; M: male, F: female					PLoS One
Treatment	Treatment group: enriched, manipulative, control					Corsin A. Müller*, Stefanie Riemer, Zsófia Virányi, Ludwig Huber, Friederike Range
Inhibition1	Score of wait-for-treat task					*corsin.mueller@vetmeduni.ac.at
Inhibition2	Score of middle cup task
Inhibition3	Score of leash task
InhibitionScore	Combined score of the three inhibition score (missing values in any of the three tasks were replaced by the intermediate score of 1)
Onoff.binary	Whether the dog reached the learning criterion of the on-off task (1: yes, 0: no)
Onoff.first	Number of correct choices in the first 20 trials of the on-off task
SizeC.occluded	Number of correct choices in occluded trials of the size constancy task
No.trials.occluded	Number of occluded trials in the size constancy task
SizeC.NC	Number of no-choice trials in the size constancy task (trials of all three conditions pooled)
SizeC.all.trials	Number of trials in the size constancy task (trials of all three conditions pooled)
Fourstring.binary	Whether the dog had reached the learning criterion of the 4-string task (1: yes, 0: no)
Fourstring.first	Number of correct choices in the first 10 trials of the 4-string task
Dataset Size Constancy
ID	Dog identity
Sex	Dog sex; M: male, F: female
Treatment	Treatment group: enriched, manipulative, control
InhibitionScore	as above
Condition	Condition of size-constancy task: occluded, semi-occluded, control
Half	first: first half of the trials of the respective condition; second: second half of the trials of the respective condition; both: all trials of the respective condition
No.trials	Number of trials performed
Excluded.trials	Number of excluded trials (no choice, unclear choice or supernumerary)
No.choice	Number of no-choice trials
Unclear.choice	Number of trials with an unclear choice
Correct	Number of trials with a correct choice
Effective.trials	Effective number of trials (= number of trial performed minus number of excluded trials)
Dataset Trap Tube
ID	Dog identity
Session	Session (1-5)
No.trials	Number of effective trials (excluding no-choice trials)
No.correct	Number of trials with correct choice
